# Supplementary material for: Neuromuscular Characteristics Associated with Knee Instability in Osteoarthritis and After Total Knee Replacement: A Systematic Review and Meta-Analysis
Source: Clin Pract. 2026 Apr 14;16(4):74. doi: 10.3390/clinpract16040074 (PMC13114445; doi:10.3390/clinpract16040074)
Supplement: Supplementary file 1 [file clinpract-16-00074-s001.zip]

Archive with 2 entries (2 files):
- clinpract-4224429-PRISMA checklist.pdf
- clinpract-4224429-supplementary.pdf
